# Supplementary material for: Left Ventricular Myocardial and Cavity Velocity Disturbances Are Powerful Predictors of Significant Coronary Artery Stenosis
Source: J Clin Med. 2022 Oct 20;11(20):6185. doi: 10.3390/jcm11206185 (PMC9605655; doi:10.3390/jcm11206185)
Supplement: Supplementary file 1 [file jcm-11-06185-s001.zip]

Archive with 1 entries (1 files):
- jcm-1953804-supplementary.pdf
